# Supplementary material for: Genes associated with ant social behavior show distinct transcriptional and evolutionary patterns
Source: eLife. 2015 Jan 26;4:e04775. doi: 10.7554/eLife.04775 (PMC4383337; doi:10.7554/eLife.04775)
Supplement: Source code 1. — Complete R Markdown script used in the analyses and to produce Supplementary file 2. DOI: http://dx.doi.org/10.7554/eLife.04775.014 [file elife04775s005.zip]

Archive with 3 entries (2 files):
- 15-09-2014-RA-eLife-04775R1_SourceCode1.rmd.txt
- __MACOSX/
- __MACOSX/._15-09-2014-RA-eLife-04775R1_SourceCode1.rmd.txt
